# Supplementary material for: Neuroprotection by Argon Ventilation after Perinatal Asphyxia: A Safety Study in Newborn Piglets
Source: PLoS One. 2014 Dec 2;9(12):e113575. doi: 10.1371/journal.pone.0113575 (PMC4252035; doi:10.1371/journal.pone.0113575)
Supplement: Data S1 — The ‘Data S1’ file available on-line contains the measurements of the individual experimental animals. (XLSX) [file pone.0113575.s001.xlsx]

## Sheet: Sheet1
																					BP_DIAS		BP_MEAN		BP_SYS		HR		ID_CFM_CFM (uV)		ID_LOG_etco		ID_LOG_fio2		ID_LOG_freq		ID_LOG_peep		ID_LOG_pip		ID_LOG_temp		RSO2MAX		SAT_ISI		SAT_ISP		SAT_SATRate
pig	period	gas	hypox	hypot	time_gas	pH	pco2	po2	pHcorr	pco2corr	po2corr	hct	gluc	lac	thb	o2hb	HHb	so2	BE	HCO3	Start	End	Start	End	Start	End	Start	End	Start	End	Start	End	Start	End	Start	End	Start	End	Start	End	Start	End	Start	End	Start	End	Start	End	Start
1	baseline	dummie	0	0
1	hypoxie	dummie	0	0
1	normoxie	1	0	0	11:03:00	7.35	41	81	7.35	41	81	0.28	na	na	5.8	92.6	5.5	94.4	2.7	27		67.32		87.72		125.35		178.01		30.42	na	na		0.29		30		5		14		37.5		44.59		0.62		5.29
1	argon 30	1	0	0	11:55:00	7.33	48	112	7.33	48	112	0.29	na	na	6.4	94.2	3.6	96.3	-0.9	24.2	65.72	64.72	85.75	82.79	122.99	119.14	175.59	158.8	27.57	23.9	na	na	0.29	0.26	30	30	5	5	14	15	38.8	38.8	45.89	48.25	0.7	0.81	6.75	15.42	6
1	washout	1	0	0	12:26:00	7.37	46	89	7.34	50	101	0.31	na	na	6.6	91.8	5.7	94.2	0.9	25.5	71.13	67.69	92.37	89.11	131.27	128.7	174.25	172.58	25.29	24.98	na	na	0.26	0.26	30	30	5	5	15	15	38.8	38.8	46.11	45.16	0.87	1.09	11.53	15.92	8
1	argon 50	1	0	0	13:22:00	7.39	46	na	7.36	50	na	0.31	na	na	6.6	94.1	3.8	96.1	2.4	26.7	68.36	66.6	89.63	87.5	130.29	128.18	168.64	166.43	24.27	24.59	na	na	0.26		30	30	5	5	15	15	39.6	39.57	46.09	45.4	0.74	1.13	11.59	14.5	9
1	washout	0	0	0		na	na	na	na	na	na	na	na	na	na	na	na	na	na	na	66.3	67.97	87.09	89.99	128.26	134.11	162.91	167.17	24.54	24.88	na	na			30	30	5	5	15	15	39.55	39.51	43.79	43.84	0.92	0.91	14.82	14.25	9
1	argon 80	1	0	0	14:48:00	7.41	39	83	7.38	43	95	0.29	na	na	6.2	92.2	5.4	94.5	0.1	24.9	67.26	62.42	89.59	83.24	134.26	128.11	170.28	162.02	25.16	25.61	na	na	0.21	0.21	30	30	5	5	15	15	39.5	39.5	41.82	38.11	0.93	0.89	13.97	11.4	9
2	baseline	dummie	0	0
2	hypoxie	dummie	0	0
2	normoxie	1	0	0	10:04:00	7.43	38	159	7.4	41	171	0.28	na	na	5.6	95.7	2.3	97.7	0.9	25.6		85.03		102.01		134.94		197.5		36.73	na	43		0.27		30		5		18		38.83		37.82		0.65		3.92
2	argon 30	1	0	0	10:36:00	7.41	40	121	7.38	44	135	0.25	na	na	5.8	94.7	2.7	97.2	0.7	25.4	79.75	84.47	101.43	105.92	140.28	144.66	189.95	220.95	36.82	37.6	43	44	0.27	0.27	30	30	5	5	18	18	38.83	38.83	38.35	40.71	0.56	0.75	3.18	3.78	3
2	washout	1	0	0	11:38:00	7.38	43	94	7.35	47	107	0.29	na	1.1	6.1	94.1	3.5	96.4	0.1	25	84.82	86.62	106.44	108.99	147.23	151.57	228.16	228.89	37.14	37.03	44	46	0.27	0.25	30	30	5	5	18	18	38.8	38.9	41.06	40.67	0.4	0.42	2.31	2.72	4
2	argon 50	1	0	0	12:36:00	7.35	48	97	7.32	52	108	0.28	na	0.7	6.1	93.1	3.8	96.1	0.5	25.3	88.34	87.19	111.91	111.17	155.92	155.23	222.65	221.18	36.28	34.56	46	48	0.25	0.26	30	30	5	5	18	18	38.93	39	42.66	45.28	0.56	0.63	3.94	4.46	5
2	washout	0	0	0		na	na	na	na	na	na	na	na	na	na	na	na	na	na	na	87.32	87.61	111.15	111.02	155.73	154.93	222.57	226.61	35.75	36.81	45	43	0.26	0.26	30	30	5	5	19	20	39	39	44.59	43.28	0.42	0.67	3.76	5.28	5
2	argon 80	1	0	0	13:45:00	7.41	43	100	7.38	47	113	0.29	na	0.8	6.3	93.4	3.8	96.1	2.3	26.7	88.33	88.8	111.97	112.67	156.85	156.02	225.86	217.59	36.6	35.96	40	41	0.26	0.25	30	30	5	5	19	19	39	38.97	42.77	44.37	0.6	0.52	3.53	3.65	5
3	baseline	1	1	0	09:40:00	7.42	45	108	7.41	46	112	0.31	8.4	0.9	7	93.7	3.3	96.6	4.1	28.1	85.73		111.07		152.76		216.71		30.38		42		0.26		30		5		20		38.3		38.33			0.62		4.71
3	hypoxie	1	1	0	10:51:00	7.18	35	19	7.16	38	21	0.34	19	10.3	7.2	16.7	81.8	17	-14.3	11.9	93.39	67.55	119.51	90.4	166.72	136.27	259.42	260.06	33.01	35.37	42	42	0.1	0.07	30	30	5	5	20	20	38.45	38.45	14	-0.52	0.55	0.49	3.56	2.83	4
3	normoxie	1	1	0	11:10:00	7.18	32	114	7.16	34	124	0.33	19.2	9.8	7	93	4.3	95.6	-15.3	12.9	66.94	60.63	88.85	82.41	131.56	123.14	239.29	216.82	35	35.65	37	37	0.26	0.26	30	30	5	5	20	20	38.8	38.8	43.69	37.32	0.49	0.91	3.36	3.78	4
3	argon 50	1	1	0	12:08:00	7.38	40	104	7.4	43	113	0.35	15.6	3.2	7.5	93.6	3.5	96.4	-1.3	23.8	67.83	71.1	91.46	91.01	134.57	134.35	230.4	258.96	34.05	32.73	39	43	0.26	0.26	30	30	5	5	20	20	39.02	39.7	41.32	45.95	0.44	0.51	3.15	3.29	4
3	washout	0	1	0		na	na	na	na	na	na	na	na	na	na	na	na	na	na	na	70.03	69.12	91.03	89.84	136.87	134.48	259.99	255.24	33.57	33.97	42	41	0.26	0.26	30	30	5	5	19	19	39.6	39.5	44.56	43.55	0.51	0.6	3.76	2.73	4
3	argon 50	1	1	0	13:37:00	7.43	40	107	7.4	43	119	0.33	12.7	1.1	7.3	94	3.3	96.9	2	26.4	69.39	70.98	90.5	92.91	135.36	137.88	253.93	259.52	34.43	34.88	40	39	0.26	0.26	30	30	5	5	19	19	39.35	38.8	42.89	42.01	0.43	0.61	3.17	3.95	4
3	washout	0	1	0		na	na	na	na	na	na	na	na	na	na	na	na	na	na	na	71.53	71.18	94.2	93.37	141.09	139.24	259.16	255.49	35.77	34.91	40	40	0.27	0.27	30	30	5	5	19	19	38.9	38.9	40.47	40.05	0.44	0.69	3.07	3.44	4
3	argon 50	1	1	0	15:04:00	7.44	38	114	7.41	41	127	0.32	10.8	0.8	7	94.6	2.6	97.3	1.6	26.1	70.31	73.15	92.46	95.56	138.19	141.52	254.46	248.73	34.8	34.89	40	41	0.27		30		5		19		38.9		39.96	40.84	0.38	0.39	3.08	3.87	3
4	baseline	1	1	0	10:28:00	7.46	45	125	7.45	47	131	0.28	7	1.5	6.5	94.4	3	96.9	7.3	30.6	84.03		100.11		124.37		159.89		19.78		38		0.28		30		5		16		38.3		56.38			1.36		26.18
4	hypoxie	1	1	0	11:40:00	7	36	21	6.98	38	22	0.38	23.2	14.6	8.3	17.8	81.3	18	-21.6	6	95.68	93.92	119.54	115.82	156.86	157.76	249.88	295.37	22.15	22.31	41	41	0.09	0.071	30	30	5	5	16	16	38.9	38.9	11.24	14.09	0.91	1.02	19.72	18.54	11
4	normoxie	1	1	0	11:59:00	6.97	42	143	6.95	45	152	0.36	21.8	13.7	7.4	94.2	3.3	96.6	-21.5	8.1	92.74	85.31	116.4	106.33	157.99	142.63	248.87	240.36	21.52	22.76	42	42	0.28	0.28	30	30	5	5	16	16	38.48	38.48	74.86	72.59	1.05	0.96	15.48	14.75	10
4	argon 50	1	1	0	12:40:00	7.24	44	89	7.21	49	103	0.36	16.8	6.5	7.7	91	6.1	93.7	-8.2	18.4	74.28	76.77	92.87	93.13	124.03	123.52	222.82	230.59	22.72	24.39	41	46	0.26	0.26	30	30	5	5	16	16	38.82	39.32	67.47	67.46	1.04	0.57	13.49	9.49	9
4	washout	1	1	0	13:13:00	7.33	41	102	7.29	46	120	0.35	12.4	3.2	7.4	93	4.3	95.6	-4.1	21.6	77.27	76.38	93.13	90.95	124.43	121.89	231.17	222.05	25.81	27.51	46	46	0.26	0.26	30	30	5	5	16	16	39.52	39.52	68.26	66.28	0.76	0.79	9.28	6.28	7
4	argon 50	1	1	0	14:10:00	7.4	39	108	7.37	43	122	0.32	12.1	1.7	7.1	93.8	3.3	96.6	-0.5	24.5	73.96	64.83	88.61	81.73	119.67	111.42	209.45	176.48	31.45	35	42	40	0.26	0.26	30	30	5	5	16	16	39.6	38.69	59.64	56.77	0.41	0.45	2.97	2.68	4
4	washout	1	1	0	14:42:00	7.41	40	114	7.38	44	128	0.32	12.5	1.5	7.4	93.8	3.2	96.7	0.7	25.4	65.54	64.99	83.58	82.96	113.71	113.32	180.29	182.54	35.65	36.69	40	41	0.27	0.27	30	30	5	5	16	16	38.51	38.75	56.66	56.06	0.54	0.43	3.03	2.34	3
4	argon 50	1	1	0	15:39:00	7.4	40	100	7.37	43	112	0.32	10.7	1.2	7.1	93.6	4	95.9	0	24.9	64.75	66.29	82.95	84	113.4	114.85	185.8	201.7	36.15	35.14	41	41	0.25	0.25	30	30	5	5	16	16	39.1	39.1	56.56	57.47	0.54	0.47	2.48	3.41	3
5	baseline	1	1	1	10:39:00	7.44	35	120	7.41	38	132	0.2	12.8	1.5	4.4	95.9	1.5	98.5	-0.3	24.7	84.57		108.05		144.29		280.38		28.3		39		0.3		40		5		17		38.9		46.09			0.71		10.05
5	hypoxie	1	1	1	11:39:00	6.97	30	27	6.96	31	29	0.22	20	12.4	4.5	20	79.8	20	-23.1	5.8	84.31	65.58	106.07	85.83	146.95	125.98	318.05	286.05	29.71	28.32	39	37	0.11	0.073	40	40	5	5	17	16	39.3	38.12	14.2	14.12	0.68	0.59	5.89	7.37	6
5	normoxie	1	1	1	12:07:00	7.07	33	141	7.11	29	122	0.26	24.3	11.7	5	96.1	2.2	97.8	-19.1	10	80.42	59.03	104.57	77.32	147.09	111.32	256.01	224.24	25.69	31.81	34	30	0.28	0.28	40	40	5	5	17	17	36.2	34.1	57.14	53.36	0.73	0.74	11.81	5.42	8
5	argon 50	1	1	1	13:07:00	7.12	57	98	7.15	52	86	0.26	24.8	6.3	5.4	93.1	4.8	95.1	-10.5	16.7	60.77	61.03	79.72	77.95	112.01	113.3	207.97	232	29.82	29.52	36	36	0.28	0.28	30	30	5	5	16	16	33.85	33.85	53.82	53.53	0.8	0.81	7.3	6.96	6
5	washout	1	1	1	13:44:00	7.29	41	109	7.32	37	95	0.24	24.4	3.3	5	95.3	2.6	97.3	-6.4	19.9	57.96	52.65	73.98	67.57	109.65	102.51	236.52	230.79	29.96	30.68	39	38	0.28	0.28	40	40	5	5	16	16	34.5	34.7	48.99	44.4	0.61	0.86	7.83	7.97	8
5	argon 50	1	1	1	14:42:00	7.26	50	110	7.3	45	95	0.25	26.3	1.5	5.2	94.8	3.1	96.8	-4.5	21.4	54.33	54.39	70.09	70.54	106.46	107.71	220.66	221.26	30.39	29.43	38	43	0.28	0.28	35	35	5	5	16	16	34.4	34.4	43.92	48.42	0.65	0.72	7.52	6.59	6
5	washout	1	1	1	15:14:00	7.25	51	107	7.28	46	93	0.25	25.4	1.2	5.2	94.5	3.1	96.8	-4.7	21.2	57.93	56.35	76.11	73.61	114.13	111.46	219.77	221.27	29.25	28.94	45	46	0.27	0.27	35	35	5	5	16	16	34.6	34.7	48.24	48.97	0.64	0.57	4.89	4.69	4
5	argon 50	1	1	1	16:09:00	7.24	58	108	7.28	52	93	0.26	27.1	1	5.3	95	2.8	97.1	-2.7	22.8	54.97	55.74	72.35	73.24	110.29	111.49	220.36	217.08	28.53	28.03	43	43	0.27	0.27	35	35	5	5	16	16	34.7	34.7	48.84	53.45	0.85	0.62	5.9	4.97	4
6	baseline	1	1	1	09:57:00	7.33	51	134	7.32	53	140	0.26	9.4	1.8	6.1	95.4	2.4	95.4	0.5	25.3	86.45		108.11		147.95		197.51		39.88		46		0.2		40		5		16		38.16		42.09			0.39		2.06
6	hypoxie	1	1	1	11:07:00	7.01	42	30	6.99	44	33	0.3	20.5	11.1	6.8	20.3	78.5	20.5	-19.7	7.9	54.56	33.67	76.12	50.91	123.41	103.09	248.32	216.38	39.82	38.13	47	43	0.09	0.11	40	40	5	5	16	16	38.3	37.77	12.11	-0.28	0.64	0.88	2.56	2.53	3
6	normoxie	1	1	1	11:37:00	7.05	38	147	7.1	32	124	0.28	20.7	10	6.2	95.1	2.8	97.1	18.9	10.2	57.28	38.63	81.5	54.96	127.1	88.45	223.21	164.12	41.05	40.22	36	36	0.23	0.25	40	30	5	5	16	16	35.5	32.97	44.23	37.09	0.66	0.49	1.89	2.58	2
6	argon 50	1	1	1	12:42:00	7.05	54	117	7.08	48	101	0.27	15.7	7.3	6	93.5	4.1	95.8	-15.1	13.1	39.32	42.26	54.53	59.86	86.94	96.88	163.37	189.14	36.8	34.45	41	48	0.24	0.24	30	30	5	5	15	16	32.83	34.23	39.71	45.47	0.57	0.55	3.1	2.96	3
6	washout	1	1	1	13:09:00	7.12	48	112	7.15	43	98	0.27	14.6	6.9	6.1	93.6	3.6	96.3	-13.2	14.6	41.12	40.33	58.99	57.67	96.86	95.76	185.76	176.74	34.26	35.55	50	46	0.24	0.24	30	35	5	5	16	16	34.37	34.6	44.83	41.36	0.68	0.59	4.05	3.74	3
6	argon 50	1	1	1	14:07:00	7.21	47	121	7.24	43	108	0.26	12.1	4.7	5.9	94.8	2.8	97.1	-8.7	18.1	39.82	38.84	57.78	57.03	97.1	99.33	171.53	158.96	35.99	36.64	43	42	0.25	0.25	35	35	5	5	16	16	34.6	34.8	40.71	42.36	0.53	0.68	4.29	4.4	5
6	washout	1	1	1	14:27:00	7.26	43	117	7.29	39	104	0.23	11.5	3.6	5.6	94.3	2.9	97	-7.3	19.2	41.51	42.12	59.91	60.39	101.26	100.97	174.99	176.29	36.01	36.05	43	43	0.24	0.23	35	35	5	5	16	16	34.8	34.73	42.84	42.29	0.64	0.5	3.83	2.78	4
6	argon 50	1	1	1	15:28:00	7.28	49	110	7.31	45	97	0.24	10.6	1.2	5.7	95.3	2.7	97.2	-3.7	22	42.58	44.89	60.83	62.59	101.85	103.21	180.37	193.76	36.05	36.44	42	43	0.23	0.23	35	33	5	5	16	16	34.73	34.8	43.04	46.03	0.5	0.59	2.79	3.68	4
[truncated: 3 more columns]
